# Supplementary material for: Associations between dual use of e-cigarettes and smoking cessation: A prospective study of smokers in England
Source: Addict Behav. 2020 Apr;103:106230. doi: 10.1016/j.addbeh.2019.106230 (PMC6970222; doi:10.1016/j.addbeh.2019.106230)
Supplement: Supplementary data 1 [file mmc1.xml]

<?xml version="1.0" encoding="UTF-8" standalone="no"?><data:data><datasets><author>s.e.jackson@ucl.ac.uk</author><type>0</type><dataset><value>1</value><reason>Data will be made available on request</reason><comments/></dataset></datasets></data:data>
